# Supplementary material for: The Application of Machine Learning Algorithms to Bond Strength between Steel Rebars and Concrete Using Bayesian Optimization
Source: Materials (Basel). 2024 Sep 21;17(18):4641. doi: 10.3390/ma17184641 (PMC11433053; doi:10.3390/ma17184641)
Supplement: Supplementary file 1 [file materials-17-04641-s001.zip]

Archive with 5 entries (4 files):
- Code of manuscript/
- Code of manuscript/ML-3.ipynb
- Code of manuscript/ML-6.ipynb
- Code of manuscript/SHAP-ML-6.ipynb
- Supplementary data.xls
