# Supplementary material for: The Application of Machine Learning Algorithms to Bond Strength between Steel Rebars and Concrete Using Bayesian Optimization
Source: Materials (Basel). 2024 Sep 21;17(18):4641. doi: 10.3390/ma17184641 (PMC11433053; doi:10.3390/ma17184641)
Supplement: Supplementary file 1 [file materials-17-04641-s001.zip › Code of manuscript/ML-3.ipynb]

# %% [code]
%matplotlib inline
import numpy as np
import pandas as pd
from sklearn.model_selection import train_test_split
from sklearn import linear_model
from sklearn.linear_model import Ridge, LinearRegression, Lasso
from sklearn.metrics import mean_squared_error as MSE
from sklearn.metrics import mean_absolute_error as MAE
from sklearn.metrics import r2_score
import matplotlib.pyplot as plt
from sklearn.linear_model import Ridge
import shap
from sklearn.tree import DecisionTreeRegressor

from xgboost import XGBRegressor
from sklearn.ensemble import RandomForestRegressor,AdaBoostRegressor,GradientBoostingRegressor
import matplotlib.pyplot as plt
from sklearn import svm
from bayes_opt import BayesianOptimization

from sklearn.model_selection import cross_val_score
from pylab import mpl
mpl.rcParams['font.sans-serif'] = ['SimHei']

from sklearn.preprocessing import StandardScaler
from sklearn.preprocessing import MinMaxScaler

import warnings
warnings.filterwarnings('ignore')

# %% [code]
# data0 = pd.read_csv('data20240530_x1_x6.csv')
data0 = pd.read_csv('data20240530_x1_x3.csv')
data0.head()

# %% [code]
print(data0.columns[:-1])
data1=data0.sample(frac=1.0,random_state=99)
col = data0.columns[:-1]

# %% [code]
x = data1[data1.columns[:-1]]
y = data1[data1.columns[-1]]

# %% [code]

# data_train=pd.DataFrame(x_train0)
# # data_train=x_train
# data_train.to_csv('x_train20230703归一化前.csv',header=True,index=False)

# data_ytrain=pd.DataFrame(y_train0)
# # data_ytrain=y_train
# data_ytrain.to_csv('y_train20230703归一化前.csv',header=True,index=False)

# data_test=pd.DataFrame(x_test0)
# # data_test=x_test
# data_test.to_csv('x_test2023070归一化前.csv',header=True,index=False)

# data_ytest=pd.DataFrame(y_test0)
# # data_ytest=y_test
# data_ytest.to_csv('y_test20230703归一化前.csv',header=True,index=False)

# %% [code]
#归一化
scaler = MinMaxScaler()
x = scaler.fit_transform(x)
x=pd.DataFrame(x,columns=col)
x.head()

# %% [code]
x_train,x_test,y_train,y_test = train_test_split(x,y,test_size=0.2,random_state=1)
print(x_train.shape) 
print(y_train.shape) 
print(x_test.shape) 

for i in [x_train,x_test]:
    i.index = range(i.shape[0])

# %% [code]
# data_train=pd.DataFrame(x_train)
# # data_train=x_train
# data_train.to_csv('x_train20230703.csv',header=True,index=False)

# data_ytrain=pd.DataFrame(y_train)
# # data_ytrain=y_train
# data_ytrain.to_csv('y_train20230703.csv',header=True,index=False)

# data_test=pd.DataFrame(x_test)
# # data_test=x_test
# data_test.to_csv('x_test20230703.csv',header=True,index=False)

# data_ytest=pd.DataFrame(y_test)
# # data_ytest=y_test
# data_ytest.to_csv('y_test20230703.csv',header=True,index=False)

# %% [code]
rf1 = XGBRegressor(random_state=1,
                  n_estimators=30,
                learning_rate=0.1,
                max_depth=3)

rf2 = RandomForestRegressor(n_estimators=30,
                              max_depth=3, 
                               random_state=1,
                               n_jobs=-1)


rf3=svm.SVR(C=1,gamma=1,kernel='linear')
# rf3=LinearRegression()
# rf3=AdaBoostRegressor(DecisionTreeRegressor(max_depth=3),n_estimators=20)

rf4=DecisionTreeRegressor(min_samples_split=2,
                         max_depth=3,
                         random_state=1)

rf_model=[rf1,rf2,rf3,rf4]
# rf_model=[rf1,rf2,rf3]

# %% [code]
for i in rf_model:
    
    i.fit(x_train, y_train)
    #训练集预测
    y_train_pred =i.predict(x_train)
    # 测试集预测
    y_test_pred = i.predict(x_test)
    

    print("----------------优化前--------------") 
    print(str(i).split('(')[0])
    print('RMSE train: %.3f, test: %.3f' % (np.sqrt(MSE(y_train, y_train_pred)),
                                           np.sqrt(MSE(y_test, y_test_pred))))

    print('MAE train: %.3f, test: %.3f' % (MAE(y_train, y_train_pred),
                                           MAE(y_test, y_test_pred)))

    print('R^2 train: %.4f, test: %.4f' % (r2_score(y_train, y_train_pred),
                                           r2_score(y_test, y_test_pred)))
  
    
    y_train_value=pd.DataFrame()
    y_train_value['train_真实值']=y_train
    y_train_value['train_预测值']=y_train_pred
    y_train_value.to_csv('data20240530/{} train20240530_x1_x3优化前.csv'.format(str(i).split('(')[0]),header=True,index=False)
    y_test_value=pd.DataFrame()
    y_test_value['test_真实值']=y_test
    y_test_value['test_预测值']=y_test_pred
    y_test_value.to_csv('data20240530/{} test20240530_x1_x3优化前.csv'.format(str(i).split('(')[0]),header=True,index=False)


# %% [code]
# y_train_value=pd.DataFrame()
# y_train_value['train_真实值']=y_train
# y_train_value['train_预测值']=y_train_pred
# y_train_value.to_csv('train0703.csv',header=True,index=False)

# y_test_value=pd.DataFrame()
# y_test_value['test_真实值']=y_test
# y_test_value['test_预测值']=y_test_pred
# y_test_value.to_csv('test0703.csv',header=True,index=False)


# %% [code]
#xgb
def rf_xgb(n_estimators,learning_rate,max_depth):
    val = cross_val_score(
        XGBRegressor(n_estimators=int(n_estimators),
                     learning_rate=float(learning_rate),   
                        max_depth=int(max_depth),
                        random_state=1
        ),
        x_train, y_train,cv=5,scoring='r2'
    ).mean()
    return val


xgb_pramms =  { 'n_estimators': (10,250),
               'learning_rate':(0.01,1), 
               'max_depth': (3,15)}

rf_xgb_bo = BayesianOptimization(
        rf_xgb,
        xgb_pramms,
       random_state=1)

rf_xgb_bo.maximize(init_points=5, n_iter=45)
print(rf_xgb_bo.max)

# %% [code]
#RF

def rf_RFR(n_estimators,max_depth):
    val = cross_val_score(
        RandomForestRegressor(
                    max_depth=int(max_depth),
                    n_estimators=int(n_estimators),
                        random_state=1
        ),
        x_train, y_train,cv=5,scoring='r2'
    ).mean()
    return val


RFR_pramms =  { 'n_estimators': (10, 250),
               'max_depth': (3, 15)}

rf_rfr_bo = BayesianOptimization(
        rf_RFR,
        RFR_pramms,
       random_state=1)


rf_rfr_bo.maximize(init_points=5, n_iter=45)
print(rf_rfr_bo.max)


# %% [code]
# help(RandomForestRegressor())

# %% [code]
#svr
def rf_svr(C,gamma):
    val = cross_val_score(
        svm.SVR(C=C, 
                gamma=gamma, 
                kernel='linear'),
     
        x_train, y_train,cv=5,scoring='r2'
    ).mean()
    return val

svr_pramms = {'C': (1e-2, 15),
           'gamma': (1e-2, 15)}
          


rf_svr_bo = BayesianOptimization(
        rf_svr,
        svr_pramms,
       random_state=1)

rf_svr_bo.maximize(init_points=5, n_iter=45)
print(rf_svr_bo.max)

# %% [code]


# def rf_dt(max_depth,min_samples_split):
#     val = cross_val_score(
#        DecisionTreeRegressor(min_samples_split=int(min_samples_split),
#                     max_depth=int(max_depth),
#                         random_state=1
#         ),
#         x_train, y_train,cv=5,scoring='r2'
#     ).mean()
#     return val


# dt_pramms =  {'max_depth': (3, 15),'min_samples_split': (2, 15)}

# rf_dt_bo = BayesianOptimization(
#         rf_dt,
#         dt_pramms,
#        random_state=1)


# rf_dt_bo.maximize(init_points=5, n_iter=45)
# print(rf_dt_bo.max)

# %% [code]
xgb_bo = XGBRegressor(random_state=1,
                  n_estimators=32,
                     learning_rate=0.2034,
                        max_depth=3 )

RF_bo = RandomForestRegressor(n_estimators=105,
                              max_depth=6, 
                               random_state=1,
                               n_jobs=-1)

svr_bo=svm.SVR(C=15,gamma=13,kernel='linear')

# DT_bo=DecisionTreeRegressor(min_samples_split=4,max_depth=13,random_state=1)


# model_bo=[xgb_bo,RF_bo,svr_bo,DT_bo]

model_bo=[xgb_bo,RF_bo,svr_bo]

# %% [code]
for j in model_bo:
    
    j.fit(x_train, y_train)

    #训练集预测
    y_train_pred =j.predict(x_train)
    # 测试集预测
    y_test_pred = j.predict(x_test)
    
    print(str(j).split('(')[0])
    # 
    print("----------------优化后--------------")
    print('RMSE train: %.3f, test: %.3f' % (np.sqrt(MSE(y_train, y_train_pred)),
                                           np.sqrt(MSE(y_test, y_test_pred))))

    print('MAE train: %.3f, test: %.3f' % (MAE(y_train, y_train_pred),
                                           MAE(y_test, y_test_pred)))

    print('R^2 train: %.4f, test: %.4f' % (r2_score(y_train, y_train_pred),
                                           r2_score(y_test, y_test_pred)))
  
    
    y_train_value_bo=pd.DataFrame()
    y_train_value_bo['train_真实值']=y_train
    y_train_value_bo['train_预测值']=y_train_pred
    y_train_value_bo.to_csv('data20240530/{} train20240530_x1_x3优化后.csv'.format(str(j).split('(')[0]),header=True,index=False)

    y_test_value_bo=pd.DataFrame()
    y_test_value_bo['test_真实值']=y_test
    y_test_value_bo['test_预测值']=y_test_pred
    y_test_value_bo.to_csv('data20240530/{} test20240530_x1_x3优化后.csv'.format(str(j).split('(')[0]),header=True,index=False)


   

# %% [code]


# %% [code]
