# Supplementary material for: The Application of Machine Learning Algorithms to Bond Strength between Steel Rebars and Concrete Using Bayesian Optimization
Source: Materials (Basel). 2024 Sep 21;17(18):4641. doi: 10.3390/ma17184641 (PMC11433053; doi:10.3390/ma17184641)
Supplement: Supplementary file 1 [file materials-17-04641-s001.zip › Code of manuscript/SHAP-ML-6.ipynb]

# %% [code]
%matplotlib inline
import numpy as np
import pandas as pd

import matplotlib.pyplot as plt

import shap
from pylab import mpl
from matplotlib.backends.backend_pdf import PdfPages
mpl.rcParams['font.sans-serif'] = ['SimHei']
import warnings
warnings.filterwarnings('ignore')


# %% [code]

data_shap0=pd.read_csv('data_shap_xgb_hui.csv')
data_1=pd.read_csv('data_he.csv')


data_shap01=data_shap0.to_numpy()
data_10=data_1.to_numpy()
features=data_1.columns[:]
print(features)

# %% [code]
# shap.initjs()

# SHAP: X1-X4, X2-X5, X3-X1, X4-X2, X5-X1, X6-X2

fig, ax = plt.subplots()
shap.dependence_plot('x6', data_shap01, data_1,interaction_index='x2',ax=ax)


with PdfPages('data20240530/6个变量回归-x6x2.pdf') as pdf:
    pdf.savefig(fig, dpi=1800, bbox_inches='tight', pad_inches=0)
    plt.close()


# %% [code]
shap.initjs()
shap.summary_plot(data_shap01, data_1,feature_names=features, 
                  show=False,
#                   max_display=9,
                     plot_size=[8,6])

plt.savefig('data20240530/6个变量shap图.pdf', dpi=600, bbox_inches='tight', pad_inches=0)

# %% [code]
