# Supplementary material for: The Application of Machine Learning Algorithms to Bond Strength between Steel Rebars and Concrete Using Bayesian Optimization
Source: Materials (Basel). 2024 Sep 21;17(18):4641. doi: 10.3390/ma17184641 (PMC11433053; doi:10.3390/ma17184641)
Supplement: Supplementary file 1 [file materials-17-04641-s001.zip › Supplementary data.xls]

## Sheet: Sheet1
	Researchers	Specimens	Compressive strength of concrete cylinders fc', MPa	Yeild strength of the reinforcing bars fy, MPa	Concrete bottom cover for reinforcing bars cb, mm	diameter of the rebar db, mm	Development length l, mm	Height of specimens h, mm	Bond stress tu, MPa
1	Hou et al. [34]	A-D16-7d-C	28.5225	456	30	16	112	160	17.5
2		B-D16-7d-C	31.875	456	30	16	112	160	13.1
3	Lin & Zhao [35]	I-L-0	30	540	34	20	300	250	8.59
4		I-R-0	30	540	34	20	300	250	7.66
5		II-L-0	30	540	34	20	300	250	8.29
6		II-R-0	30	540	34	20	300	250	8.22
7		III-L-0	30	540	34	20	300	250	8.45
8		III-R-0	30	540	34	20	300	250	8.76
9	Seis & Beycioğlu [36]	S-20-12	31.457	490	50	12	500	180	7.31
10		S-20-08	31.457	490	50	8	500	180	7.75
11		S-10-12	31.457	490	50	12	500	180	13.13
12		S-10-08	31.457	490	50	8	500	180	13.51
13	Bandelt & Billington [37]	UC-1.0	43.65	415	16	16	160	125	5.17
14		UC-1.5	43.7	415	24	16	160	160	6.04
15	Petean et al. [38]	NVC-16	41.666	568.17	10	16	160	240	21.79
16		NVC-18	41.666	569.63	10	18	180	240	23.51
17	Desnerck et al. [39]	SVC1-12	48.472	629	10	12	120	240	19.88
18		SVC1-20	48.472	641	10	20	200	240	19.46
19		SVC1-25	48.472	578	10	25	250	240	16.28
20		SVC1-32	48.472	542	10	32	320	240	18.1
21		SVC1-40	48.472	570	10	40	400	240	16.61
22	de Almeida et al. [40]	6d12-8015	74.69	491	15	12	72	242	15.78
23		7d12-8015	73.72	496	15	12	84	242	14.91
24		9d12-8015	74.69	478	15	12	108	242	12.56
25		6d16-8015	74.69	398	15	16	96	242	12.38
26		7d16-8015	79.54	403	15	16	112	242	11.71
27		6d20-8015	78.57	359	15	20	120	242	10.05
28		7d20-8015	72.75	339	15	20	140	242	9.79
29		6d26-8015	78.57	482	15	26	156	242	10.42
30		9d26-8015	78.57	505	15	26	234	242	9.82
31		8d16-6015	62.08	393	15	16	128	242	11.24
32		5d16-7015	66.93	388	15	16	80	242	12.88
33		6d16-7015	66.93	393	15	16	96	242	13.29
34		7d16-7015	67.9	338	15	16	112	242	11.16
35		4d16-9015	86.33	393	15	16	64	242	16.17
36		5d16-9015	90.21	393	15	16	80	242	14.86
37		6d16-9015	84.39	388	15	16	96	242	13.89
38		6d16-8020	81.48	398	15	16	96	242	14.33
39		4d16-8025	74.69	403	15	16	64	242	17.3
40		5d16-8025	75.66	403	15	16	80	242	16.96
41		4d16-8030	76.63	403	15	16	64	242	18.28
42		4d16-8030	74.69	398	15	16	64	242	15.46
43		4d16D-8015	72.75	391	15	16	128	242	6.43
44		5d16D-8015	73.72	396	15	16	160	242	9.07
45		6d16D-8015	73.72	403	15	16	192	242	9.61
46		5d16D-8015W3	82.45	368	15	16	160	242	11.69
47		6d16D-8015W3	77.6	398	15	16	192	242	12.73
48		4d16D-8015W4	75.66	401	15	16	128	242	13.94
49		5d16D-8015W4	77.6	398	15	16	160	242	13.51
50		6d16D-8015W4	82.45	393	15	16	192	242	11.93
51		4d16D-8015W6	76.63	383	15	16	128	242	13.1
52		4d16D-8015W6	73.72	403	15	16	128	242	13.8
53		4d16D-8015W6	75.66	393	15	16	128	242	14.32
54	Hamad & Machaka [41]	C0S0	46.7	348.6	26	25	305	305	7.14
55		C1S0	51.4	384.2	26	25	305	305	7.87
56		C2S0	65	438.1	26	25	305	305	8.98
57		C3S0	65.1	493.2	26	25	305	305	10.11
58		C0S8	92.8	314.3	26	25	305	305	6.44
59		C1S8	75.9	365	26	25	305	305	7.48
60		C2S8	80.2	398.3	26	25	305	305	8.16
61		C3S8	75.6	438	26	25	305	305	8.98
62		C0S16	85.6	252	26	25	305	305	5.16
63		C1S16	98.4	285.2	26	25	305	305	5.84
64		C2S16	96.2	390.6	26	25	305	305	8
65		C3S16	81.3	438.5	26	25	305	305	8.99
66	Azizinamini et al.[42]	1	101.125	535.219	25	25	1041.4	355.6	2.8925
67		2	96.6438	496.031	25	25	914.4	406.4	3.44269
68		3	104.275	496.031	25	25	812.8	406.4	3.6758
69		4	104.275	496.031	25	25	812.8	406.4	3.59309
70		5	100.55	496.031	25	25	762	406.4	3.83659
71		6	102.489	496.031	25	25	635	406.4	4.27951
72		7	35.3803	535.219	25	25	584.2	355.6	3.28256
73		8	102.489	496.031	25	25	508	406.4	4.48752
74		9	107.03	497.75	25	25	635	406.4	5.31241
75		10	107.03	497.75	25	25	635	406.4	5.31241
76		11	105.098	497.75	25	25	635	406.4	5.16514
77		12	106.235	496.031	25	25	812.8	406.4	4.25264
78		13	106.235	496.031	25	25	812.8	406.4	4.00876
79		14	104.984	497.75	25	25	812.8	406.4	4.1816
80		15	97.4999	489.5	25	25	812.8	406.4	3.97907
81		16	96.6438	496.031	50	25	914.4	406.4	3.52658
82		17	100.55	496.031	50	25	508	406.4	6.02295
83		18	104.275	496.031	50	25	482.6	406.4	6.02741
84		19	104.275	496.031	50	25	482.6	406.4	6.06491
85		20	102.489	496.031	50	25	381	406.4	7.41303
86		21	102.489	496.031	50	25	254	406.4	7.04091
87		22	105.098	497.75	50	25	381	406.4	8.63685
88		23	105.098	497.75	50	25	381	406.4	7.69693
89		24	105.098	497.75	50	25	381	406.4	7.41529
90		25	106.235	496.031	50	25	482.6	406.4	6.71945
91		26	106.235	496.031	50	25	482.6	406.4	6.53014
92		27	104.984	497.75	50	25	482.6	406.4	6.54086
93		28	97.4999	489.5	50	25	482.6	406.4	6.3712
94		29	101.125	506.825	36	36	2032	406.4	2.17131
95		30	92.7646	506.825	36	36	1460.5	406.4	2.88075
96		31	105.338	491.219	36	36	1143	457.2	3.89106
97		32	103.753	491.219	36	36	1143	406.4	3.73742
98		33	103.753	486.75	36	36	1143	406.4	3.78248
99		34	103.753	486.75	36	36	1143	457.2	2.54626
100		35	72.9008	486.75	36	36	1143	457.2	2.74171
101		37	86.9459	486.75	36	36	1016	457.2	3.42035
102		38	90.9588	486.75	36	36	1016	457.2	3.46922
103		40	97.3126	486.75	36	36	914.4	457.2	3.78003
104		41	97.3126	486.75	36	36	914.4	457.2	3.95648
105		42	97.3126	486.75	36	36	914.4	457.2	4.01349
106		43	41.2659	486.75	36	36	914.4	457.2	3.03353
107		44	41.2659	486.75	36	36	914.4	457.2	2.77564
108		47	95.8412	506.825	36	36	431.8	406.4	4.57005
109		48	95.8412	506.825	36	36	330.2	406.4	5.28088
110		49	105.405	486.75	36	36	1016	457.2	4.3127
111		50	99.6534	486.75	36	36	1143	457.2	4.28793
112		51	105.338	491.219	36	36	1143	457.2	4.08814
113		52	99.319	486.75	36	36	1143	457.2	4.28522
114		53	99.5866	486.75	36	36	1143	457.2	3.97358
115		54	100.991	486.75	36	36	1460.5	457.2	3.33963
116		55	100.991	486.75	36	36	1460.5	457.2	3.34897
117		56	101.727	506.825	36	36	1460.5	406.4	3.13143
118		57	110.354	486.75	36	36	1460.5	457.2	3.33453
119		58	100.55	492.648	72	36	1066.8	457.2	4.27312
120		59	96.6438	492.648	72	36	914.4	457.2	4.78578
121		60	100.55	492.648	72	36	711.2	457.2	6.11999
122		61	101.6	517.125	72	36	508	457.2	9.08837
123		62	107.03	492.648	72	36	508	457.2	8.23328
124		63	107.03	492.648	72	36	508	457.2	7.25726
125		64	101.6	517.125	72	36	609.6	457.2	7.76705
126		65	97.4999	492.648	72	36	609.6	457.2	6.7328
127		66	97.4999	492.648	72	36	609.6	457.2	6.87736
128		67	103.111	517.125	72	36	711.2	457.2	7.03878
129		68	103.111	517.125	72	36	711.2	457.2	6.73164
130		69	104.984	492.648	72	36	711.2	457.2	6.52572
131		70	104.984	492.648	72	36	711.2	457.2	6.48209
132	Zuo & Darwin [43]	19.1-B-S-U	29.3037	556	49.8	25.4	914.4	410.5	3.52
133		19.2-B-N-U	29.3037	555.53	48.9966	25.4	914.4	410.693	3.24893
134		19.3-B-S-U	29.3037	555.53	48.3362	25.4	762	408.076	4.10413
135		19.4-B-N-U	29.3037	555.53	48.1838	25.4	762	408.178	4.44015
136		20.1-B-S-U	35.0266	536.224	46.736	35.814	1016	411.455	4.31922
137		20.2-B-N-U	35.0266	536.224	46.9392	35.814	1016	410.21	4.36333
138		20.3-B-S-U	35.0266	536.224	46.2788	35.814	1016	410.235	4.16312
139		20.4-B-N-U	35.0266	536.224	47.4472	35.814	1016	412.953	4.11038
140		20.5-B-S-C	35.0266	555.53	31.5722	25.4	1016	397.027	2.13465
141		20.6-B-S-U	35.0266	555.53	33.02	25.4	1016	396.164	2.46276
142		21.1-B-S-U	29.8553	555.53	37.338	25.4	609.6	397.637	5.30621
143		21.2-B-S-C	29.8553	555.53	37.1348	25.4	609.6	400.355	4.93919
144		21.3-B-S-U	29.8553	555.53	37.8968	25.4	635	409.804	5.25737
145		21.4-B-S-C	29.8553	555.53	46.99	25.4	635	410.743	4.76465
146		21.5-B-S-U	29.8553	555.53	35.814	25.4	635	394.818	5.33328
147		21.6-B-S-C	29.8553	555.53	34.9504	25.4	635	393.725	4.48747
148		22.1-B-S-U*	43.4385	536.224	35.8902	35.814	812.8	398.399	4.51653
149		22.2-B-S-C	43.4385	536.224	36.4744	35.814	812.8	398.043	5.4193
150		22.3-B-S-U*	43.4385	536.224	36.2712	35.814	838.2	397.815	5.27791
151		22.4-B-S-C	43.4385	536.224	35.306	35.814	838.2	397.434	5.09312
152		22.5-B-S-U**	43.4385	536.224	70.2818	35.814	838.2	408.788	4.59635
153		22.6-B-S-C	46.1965	536.224	69.1896	35.814	838.2	418.262	4.97499
154		23a.1-B-S-U	62.6066	555.53	49.0474	25.4	533.4	408.686	6.47416
155		23a.2-B-S-C	62.6066	555.53	49.0982	25.4	533.4	408.686	5.12824
156		23a.3-B-N-U	62.6066	555.53	48.3108	25.4	533.4	410.718	6.61345
157		23a.4-B-S-U	62.6066	555.53	49.022	25.4	533.4	409.016	6.49714
158		23a.5-B-S-U	64.2614	555.53	49.2252	25.4	558.8	410.54	4.87696
159		23a.6-B-S-U	64.2614	555.53	48.7426	25.4	736.6	409.194	4.48573
160		23b.1-B-S-U	57.7111	555.53	49.5554	25.4	457.2	411.861	7.56918
161		23b.2-B-S-C	57.7111	555.53	48.3362	25.4	457.2	409.143	6.75231
162		23b.3-B-S-U	57.7111	555.53	77.6478	25.4	508	414.553	6.17447
163		23b.4-B-S-C	57.7111	555.53	77.2414	25.4	508	409.296	6.05381
164		23b.5-B-S-U	31.0275	536.224	49.2506	35.814	635	412.598	5.32763
165		23b.6-B-S-C	31.0275	536.224	48.387	35.814	635	408.813	4.3846
166		24.1-B-S-U	29.6485	549.531	48.3362	25.4	812.8	409.499	3.33492
167		24.2-B-S-C	29.6485	549.531	47.7012	25.4	812.8	410.769	2.97993
168		24.3-T-S-U	29.6485	549.531	50.8	25.4	812.8	407.492	3.22826
169		24.4-T-S-C	29.6485	549.531	53.3908	25.4	812.8	407.518	2.98316
170		25.1-B-S-U	30.9585	434.247	39.5224	15.875	431.8	413.283	4.03814
171		25.2-B-S-C	30.9585	434.247	38.862	15.875	431.8	409.55	4.28276
172		25.3-T-S-U	30.9585	434.247	37.084	15.875	431.8	409.981	4.0768
173		25.4-T-S-C	30.9585	434.247	36.1188	15.875	431.8	409.448	3.99124
174		26.1-B-S-U	34.1716	545.394	47.9552	25.4	762	409.27	3.71123
175		26.2-T-S-U	34.1716	545.394	50.0126	25.4	762	409.778	3.18492
176		26.3-B-S-U	34.1716	545.394	47.9806	25.4	1016	411.328	2.69379
177		26.4-T-S-U	34.1716	545.394	51.9938	25.4	1016	408.178	2.62139
178		26.5-B-S-U	34.1716	537.534	48.0314	25.4	1016	410.591	2.77308
179		26.6-T-S-U	34.1716	537.534	50.8	25.4	1016	411.912	2.69465
180		27.1-B-S-U	74.5349	545.394	36.7538	25.4	584.2	395.834	5.99415
181		27.2-B-S-U	74.5349	537.534	35.941	25.4	584.2	394.081	5.88473
182		27.3-B-S-U	74.5349	545.394	37.4142	25.4	457.2	394.564	7.58546
183		27.4-B-S-U	74.5349	537.534	36.6268	25.4	457.2	393.776	7.39393
184		27.5-B-S-U	74.5349	545.394	36.2458	25.4	457.2	396.545	7.38052
185		27.6-B-S-U	74.5349	537.534	36.6268	25.4	457.2	396.723	7.5098
186		28.1-B-S-U	86.9459	536.224	48.26	35.814	635	408.153	6.92494
187		28.2-B-S-C	86.9459	536.224	49.2506	35.814	635	411.531	5.26638
188		28.3-B-S-U	86.9459	536.224	48.2854	35.814	711.2	408.788	5.81841
189		28.4-B-S-C	86.9459	536.224	48.0822	35.814	711.2	410.388	3.95996
190		28.5-B-S-U	86.9459	536.224	50.7746	35.814	762	411.429	4.12292
191		28.6-B-S-C	86.9459	536.224	49.4284	35.814	762	411.861	3.38324
192		29.1-B-S-U	73.2249	549.531	36.6014	25.4	508	397.358	6.97946
193		29.2-B-S-U	73.2249	537.534	37.5412	25.4	508	396.215	7.20958
194		29.3-B-S-U	73.2249	549.531	37.338	25.4	457.2	397.205	7.49161
195		29.4-B-S-U	73.2249	537.534	36.0172	25.4	457.2	396.24	7.46575
196		29.5-B-S-U	73.2249	549.531	37.338	25.4	406.4	397.586	8.16519
197		29.6-B-S-U	73.2249	537.534	35.9156	25.4	406.4	397.459	8.37312
198		30.1-B-S-U	91.1519	536.224	48.0314	35.814	635	410.261	6.42329
199		30.2-B-S-C	91.1519	536.224	46.9138	35.814	635	410.388	4.95819
200		30.3-B-S-U	91.1519	536.224	47.9806	35.814	711.2	409.067	5.80539
201		30.4-B-S-C	91.1519	536.224	47.3456	35.814	711.2	408.889	4.69518
202		30.5-B-S-U	91.1519	536.224	49.6824	35.814	762	410.108	5.42404
203		30.6-B-S-C	91.1519	536.224	50.4952	35.814	762	406.375	4.41296
204		31.1-B-S-U	88.8765	549.531	38.6588	25.4	406.4	393.268	7.35287
205		31.2-B-S-C	88.8765	549.531	37.7952	25.4	406.4	394.589	6.1344
206		31.3-B-S-U	88.8765	537.534	36.5252	25.4	406.4	393.268	7.02536
207		31.4-B-S-C	88.8765	537.534	35.6616	25.4	406.4	396.977	5.67976
208		31.5-B-S-U	88.8765	549.531	37.9476	25.4	558.8	395.834	4.81318
209		31.6-B-S-U	88.8765	479.202	37.8968	25.4	558.8	393.319	4.9691
210		32.1-B-S-U	99.288	536.224	48.3616	25.4	812.8	410.693	3.41141
211		32.2-B-S-U	99.288	459.828	48.6664	25.4	812.8	410.464	3.31229
212		32.3-B-S-U	99.288	536.224	49.4538	25.4	812.8	410.108	3.26651
213		32.4-B-S-U	99.288	459.828	49.149	25.4	711.2	410.794	3.75593
214		33.1-B-S-U	36.9572	549.531	49.6316	25.4	457.2	407.162	5.87224
215		33.2-B-S-U	36.9572	479.202	48.5902	25.4	457.2	409.55	5.88182
216		33.3-B-S-U	36.9572	549.531	50.0126	25.4	457.2	409.626	5.516
217		33.4-B-S-U	36.9572	479.202	49.1744	25.4	457.2	409.702	5.58495
218		33.5-B-S-U	36.0609	549.531	48.9712	25.4	558.8	414.68	4.42377
219		33.6-B-S-U	36.0609	479.202	48.0314	25.4	558.8	413.029	4.53973
220		34.1-B-S-U	37.5088	549.531	49.3014	25.4	609.6	409.524	4.15711
221		34.2-B-N-U	37.5088	549.531	48.7172	25.4	609.6	407.67	4.45087
222		34.3-B-S-U	37.5088	479.202	50.3174	25.4	609.6	406.959	4.23324
223		34.4-B-N-U	37.5088	479.202	49.1744	25.4	609.6	406.908	4.20092
224		35.1-B-S-U	36.7503	520.021	49.2252	25.4	508	410.718	5.89867
225		35.2-T-S-U	36.7503	520.021	54.8386	25.4	508	412.242	4.8446
226		35.3-B-S-U	36.7503	479.202	48.768	25.4	508	408.178	5.3238
227		35.4-T-S-U	36.7503	479.202	49.2252	25.4	508	412.496	4.79289
228		36.1-B-S-U	34.8887	549.531	36.7284	25.4	609.6	394.259	5.55838
229		36.2-B-S-U	34.8887	549.531	36.0934	25.4	533.4	393.903	5.56115
230		36.3-B-S-U	34.8887	479.202	50.8	25.4	660.4	408.991	4.16219
231		36.4-B-N-U	34.8887	479.202	50.4952	25.4	660.4	408.965	3.98916
232		37.1-B-D-U	33.096	479.202	49.911	25.4	812.8	413.029	3.23042
233		37.2-B-D-U	33.096	479.202	49.6316	25.4	812.8	410.413	3.30745
234		37.3-B-S-C	33.096	520.021	38.1	25.4	533.4	394.208	5.16468
235		37.4-B-S-C	33.096	520.021	38.1762	25.4	533.4	393.827	6.05611
236		38.1-B-N-U	35.0266	479.202	45.7708	25.4	660.4	408.965	3.59203
237		38.2-B-S-U	35.0266	479.202	52.705	25.4	660.4	409.931	4.0117
238		38.3-B-S-U	35.0266	549.531	36.7284	25.4	609.6	392.227	4.95075
239		38.4-B-S-U	35.0266	549.531	36.4998	25.4	533.4	393.497	5.01693
240		38.5-B-S-U	35.0266	549.531	36.83	25.4	609.6	396.85	4.87175
241		38.6-B-S-U	35.0266	549.531	44.5516	25.4	660.4	408.889	3.76971
242		39.1-B-S-C	99.6327	466.723	38.1508	25.4	406.4	394.386	6.20658
243		39.2-B-S-U	99.6327	466.723	37.465	25.4	406.4	393.192	7.5134
244		39.3-B-S-U	99.6327	537.534	37.5158	25.4	406.4	392.481	8.39897
245		39.4-B-S-C	99.6327	537.534	37.338	25.4	406.4	392.811	6.10207
246		39.5-B-S-C	99.6327	466.723	38.3032	25.4	533.4	393.573	4.06805
247		39.6-B-S-C	99.6327	466.723	38.227	25.4	533.4	391.389	5.53077
248		40.1-B-S-U	107.907	536.224	37.4142	35.814	584.2	393.141	7.03785
249		40.2-B-S-C	107.907	536.224	37.0586	35.814	584.2	393.446	5.82894
250		40.3-B-S-C	107.907	451.898	36.449	35.814	584.2	393.294	4.14768
251		40.4-B-S-U	107.907	451.898	36.8554	35.814	584.2	394.233	6.21676
252		40.5-B-S-U	107.907	537.534	46.8884	25.4	431.8	407.441	6.67294
253		40.6-B-S-C	107.907	537.534	46.3042	25.4	431.8	412.267	5.93477
254		41.1-B-S-U	70.1911	555.53	38.6588	25.4	406.4	395.021	7.12771
255		41.2-B-S-U	70.1911	555.53	38.481	25.4	406.4	394.487	8.94411
256		41.3-B-S-U	70.1911	555.53	48.006	25.4	406.4	408.711	8.54872
257		41.4-B-S-U	70.1911	537.534	37.4904	25.4	406.4	394.487	8.32464
258		41.5-B-N-U	72.3975	479.202	50.2158	25.4	406.4	407.416	7.11155
259		41.6-B-S-U	72.3975	479.202	50.3936	25.4	406.4	410.642	7.04367
260		42.1-B-S-U	82.2573	537.534	47.3456	25.4	406.4	406.044	6.92947
261		42.2-B-S-C	82.2573	537.534	46.1264	25.4	406.4	405.79	5.13247
262		42.3-B-S-C	82.2573	537.534	46.9392	25.4	406.4	406.578	5.65067
263		42.4-B-S-U	82.2573	537.534	46.4566	25.4	406.4	408.711	7.61682
264		42.5-B-S-U	82.2573	537.534	37.4904	25.4	406.4	390.093	8.39466
265		42.6-B-S-C	82.2573	537.534	36.9824	25.4	406.4	394.106	7.0997
266		43.1-B-S-C	79.4993	555.53	48.3362	25.4	406.4	408.229	5.59788
267		43.2-B-S-U	79.4993	555.53	46.8376	25.4	406.4	407.899	6.99735
268		43.3-B-S-U	79.4993	555.53	47.2186	25.4	406.4	408.102	8.49055
269		43.4-B-S-C	79.4993	555.53	49.6824	25.4	406.4	408.229	6.85514
270		43.5-B-S-C	79.4993	555.53	37.1856	25.4	406.4	394.818	8.02621
271		43.6-B-S-U	79.4993	555.53	37.8968	25.4	406.4	393.294	8.91286
272	Darwin et al. [44]	1.1	34.6129	466.723	74.6252	25.4	406.4	437.388	5.57849
273		1.2	34.6129	466.723	49.2252	25.4	406.4	412.75	4.82327
274		1.3	34.6129	466.723	49.2252	25.4	406.4	411.734	4.87175
275		1.4	34.6129	466.723	49.2252	25.4	406.4	411.48	4.00233
276		1.5	34.6129	466.723	49.2252	25.4	406.4	411.226	5.66036
277		1.6	34.6129	466.723	49.2252	25.4	406.4	411.226	5.63451
278		2.1	36.1987	444.865	33.7312	25.4	609.6	395.224	4.5112
279		2.2	36.1987	520.021	35.7124	25.4	609.6	394.208	5.58639
280		2.3	36.1987	520.021	50.0126	25.4	609.6	407.924	5.32351
281		2.4	36.1987	520.021	33.3502	25.4	609.6	397.256	3.89927
282		2.5	36.1987	520.021	46.0502	25.4	609.6	406.654	4.2354
283		2.6	36.1987	520.021	49.2252	25.4	609.6	411.226	3.55667
284		3.4	35.2334	446.244	50.8	25.4	609.6	413.004	4.02711
285		3.5	26.2699	446.244	48.4124	25.4	711.2	410.718	3.26589
286		4.1	28.2005	446.244	31.75	25.4	609.6	393.446	4.54855
287		4.2	28.2005	520.021	33.3502	25.4	609.6	395.986	5.28186
288		4.4	28.2005	466.723	30.9626	25.4	609.6	392.938	4.27705
289		4.5	28.2005	466.723	46.8376	25.4	609.6	410.21	3.69888
290		4.6	28.2005	466.723	50.8	25.4	609.6	412.242	3.73264
291		5.1	28.8901	453.001	31.75	25.4	609.6	395.478	4.69937
292		5.2	28.8901	520.021	34.5186	25.4	609.6	396.748	4.75899
293		5.3	28.8901	520.021	32.5374	25.4	609.6	393.7	4.94357
294		5.4	28.8901	453.001	31.75	25.4	609.6	392.684	4.27346
295		5.5	28.8901	446.244	35.7124	25.4	609.6	396.24	3.357
296		5.6	28.8901	520.021	33.3502	25.4	558.8	398.526	5.26684
297		6.1	29.0969	453.001	48.4124	25.4	609.6	409.448	4.64766
298		6.2	29.0969	520.021	50.8	25.4	609.6	410.21	5.47362
299		6.3	29.0969	520.021	34.1376	25.4	406.4	393.954	4.9978
300		6.4	29.0969	446.244	34.1376	25.4	406.4	392.43	3.96786
301		6.5	29.0758	519.644	50.0126	25.4	609.6	409.702	3.88275
302		6.6	29.0758	519.644	50.0126	25.4	609.6	409.702	3.59186
303		7.1	28.6624	466.384	47.625	25.4	406.4	410.972	5.0689
304		7.2	28.6624	466.384	33.3502	25.4	457.2	392.43	5.39821
305		7.5	28.6624	519.644	50.8	25.4	609.6	410.718	5.41688
306		7.6	28.6624	466.384	49.2252	25.4	406.4	411.988	4.80711
307		8.1	26.3887	537.144	49.6062	25.4	609.6	412.242	5.18131
308		8.2	26.3887	555.127	50.0126	25.4	609.6	411.48	6.11069
309		8.3	26.3887	537.144	50.8	25.4	609.6	407.67	4.48031
310		8.4	26.3887	555.127	48.4124	25.4	406.4	415.29	5.31885
311		9.1	29.1447	555.127	49.6316	25.4	609.6	411.226	4.60816
312		9.2	29.1447	519.644	32.766	25.4	457.2	398.018	6.70539
313		9.3	29.1447	537.144	46.1772	25.4	609.6	409.448	4.00413
314		9.4	29.1447	519.644	48.641	25.4	609.6	410.718	4.72738
315		10.1	29.2825	555.127	48.1584	25.4	660.4	410.464	3.86916
316		10.2	29.2825	555.127	49.0982	25.4	660.4	412.75	4.09987
317		10.3	29.2825	537.144	45.6692	25.4	660.4	408.686	3.94142
318		10.4	29.2825	537.144	48.6664	25.4	508	411.226	5.40223
319		11.1	30.1782	519.644	48.9712	25.4	457.2	409.956	6.56174
320		11.2	30.1782	537.144	47.7774	25.4	457.2	409.702	5.9929
321		11.3	30.1782	555.127	49.3522	25.4	457.2	408.432	6.04366
322		11.4	30.1782	519.644	48.9712	25.4	609.6	412.242	4.53562
323		12.1	28.3868	457.427	33.909	15.875	254	395.224	4.91592
324		12.2	28.3868	426.009	32.9438	15.875	254	395.478	4.92131
325		12.3	28.3868	457.427	32.7914	15.875	254	393.7	5.24343
326		12.4	28.3868	426.009	32.1056	15.875	254	395.224	5.62481
327		13.1	28.3179	426.009	33.0962	15.875	304.8	393.954	5.03299
328		13.2	28.3179	457.427	33.401	15.875	304.8	393.7	5.05903
329		13.3	28.3179	426.009	33.655	15.875	406.4	394.208	3.64479
330		13.4	28.3179	426.009	34.3916	15.875	406.4	396.24	4.05755
331		14.1	28.938	466.384	47.6758	25.4	914.4	413.004	2.9299
332		14.2	28.938	466.384	48.1838	25.4	533.4	409.702	5.27303
333		14.3	28.938	426.009	32.893	15.875	431.8	393.954	3.91836
334		14.4	28.938	426.009	33.528	15.875	431.8	395.986	3.64903
335		14.5	28.938	457.427	30.734	15.875	304.8	392.43	5.41275
336		14.6	28.938	426.009	32.4358	15.875	304.8	393.446	5.55101
337		15.1	36.1725	535.835	48.3108	35.814	685.8	409.194	6.22115
338		15.2	36.1725	451.571	48.8696	35.814	685.8	409.448	5.78636
339		15.3	36.1725	451.571	46.228	35.814	1016	411.226	3.85232
340		15.4	36.1725	535.835	47.8536	35.814	1016	409.702	4.79414
341		15.5	36.1725	535.835	48.4632	35.814	1016	409.448	3.31215
342		15.6	36.1725	535.835	49.0728	35.814	1016	408.94	2.94454
343		16.1	35.6902	535.835	49.0982	35.814	1016	404.622	2.98525
344		16.2	35.6902	535.835	48.133	35.814	1016	413.512	3.20521
345		16.3	35.6902	535.835	45.4914	35.814	1016	410.464	3.7709
346		16.4	35.6902	459.494	46.8884	35.814	1016	406.4	3.75753
347		17.3	32.4519	535.835	47.9552	35.814	965.2	409.448	4.48105
348		17.4	32.4519	459.494	47.3964	35.814	965.2	408.686	4.26551
349		17.5	32.4519	459.494	48.4378	35.814	762	408.686	4.80426
350		17.6	32.4519	535.835	48.5394	35.814	762	411.48	5.68086
351		18.1	32.383	535.835	46.863	35.814	1016	409.194	4.91566
352		18.2	32.383	535.835	48.8188	35.814	1016	409.956	3.53454
353		18.3	32.383	535.835	48.5394	35.814	1016	408.432	4.2886
354		18.4	32.383	459.494	47.5234	35.814	1016	412.242	4.05223
355	Hester et al. [45]	1.1	41.2711	439.582	50.8	25.4	406.4	406.4	5.40072
356		1.2	41.2711	439.582	50.8	25.4	406.4	406.4	6.05252
357		1.4	41.2711	439.582	50.8	25.4	406.4	406.4	4.56794
358		2.1	42.718	475.41	46.736	25.4	406.4	414.782	4.98271
359		2.2	42.718	475.41	46.482	25.4	406.4	413.512	4.73816
360		2.3	42.718	475.41	44.45	25.4	406.4	416.306	4.09822
361		2.4	42.718	475.41	45.212	25.4	406.4	414.274	4.05189
362		3.1	41.4778	489.879	51.816	25.4	406.4	412.242	5.04843
363		3.2	41.4778	489.879	52.832	25.4	406.4	412.496	5.01073
364		3.3	41.4778	489.879	52.324	25.4	406.4	419.862	3.29775
365		3.4	41.4778	489.879	52.578	25.4	406.4	410.972	3.43242
366		4.1	44.4405	489.19	53.34	25.4	406.4	411.988	4.56363
367		4.2	44.4405	489.879	51.816	25.4	406.4	415.544	5.0689
368		4.3	44.4405	489.879	53.34	25.4	406.4	413.512	5.39318
369		4.4	44.4405	489.19	53.594	25.4	406.4	411.988	3.28051
370		4.5	44.4405	489.879	50.8	25.4	406.4	413.258	3.41733
371		4.6	44.4405	489.879	51.562	25.4	406.4	410.972	3.28159
372		5.1	37.8261	475.41	52.07	25.4	406.4	413.258	4.29429
373		5.2	37.8261	475.41	52.324	25.4	406.4	417.068	5.02258
374		5.3	37.8261	475.41	52.324	25.4	406.4	409.448	4.67459
375		5.4	37.8261	475.41	51.054	25.4	406.4	413.512	3.43349
376		5.5	37.8261	475.41	52.324	25.4	406.4	417.576	3.74808
377		6.1	40.3065	475.41	54.61	25.4	577.85	411.226	3.93924
378		6.2	40.3065	475.41	55.118	25.4	577.85	411.48	4.29308
379		6.3	40.3065	475.41	54.864	25.4	577.85	410.718	4.23323
380		6.4	40.3065	475.41	50.8	25.4	577.85	410.464	2.48523
381		6.5	40.3065	475.41	54.102	25.4	577.85	412.75	2.69057
382		6.6	40.3065	475.41	55.372	25.4	577.85	411.988	2.93303
383		7.1	36.1036	475.41	53.848	25.4	406.4	411.48	4.89114
384		7.2	36.1036	475.41	51.562	25.4	406.4	414.02	5.55586
385		7.3	36.1036	475.41	53.848	25.4	406.4	411.988	4.17794
386		7.4	36.1036	475.41	52.832	25.4	406.4	411.48	4.17794
387	Choi et al. [46]	1.1	36.9304	439.582	25.4	15.875	304.8	406.4	5.52228
388		1.2	36.9304	439.582	25.4	15.875	304.8	406.4	5.74583
389		1.3	36.9304	439.582	25.4	15.875	304.8	406.4	4.30309
390		2.1	41.4089	439.582	25.4	19.05	304.8	406.654	4.92885
391		2.2	41.4089	439.582	25.4	19.05	304.8	406.654	4.63904
392		2.3	41.4089	488.501	25.4	19.05	304.8	406.654	5.53755
393		2.4	41.4089	488.501	25.4	19.05	304.8	406.654	4.22965
394		3.1	41.2022	461.63	38.1	25.4	406.4	406.4	4.61319
395		3.2	41.2022	461.63	38.1	25.4	406.4	406.4	4.67244
396		3.3	41.2022	439.582	38.1	25.4	406.4	406.4	4.63473
397		3.4	41.2022	439.582	38.1	25.4	406.4	406.4	3.98186
398		4.1	40.3065	445.094	50.8	35.814	609.6	406.654	4.07309
399		4.2	40.3065	445.094	50.8	35.814	609.6	406.654	2.93988
400		4.3	40.3065	434.759	50.8	35.814	609.6	406.654	3.83004
401		4.4	40.3065	434.759	50.8	35.814	609.6	406.654	3.14849
